# Supplementary material for: Efficiency of Bacteriophage-Based Detection Methods for Non-Typhoidal Salmonella in Foods: A Systematic Review
Source: Viruses. 2024 Nov 27;16(12):1840. doi: 10.3390/v16121840 (PMC11680155; doi:10.3390/v16121840)
Supplement: Supplementary file 1 [file viruses-16-01840-s001.zip]

Archive with 1 entries (1 files):
- viruses-3286429-supplementary.pdf
